# Supplementary material for: The Structure of Relationships between the Human Exposome and Cardiometabolic Health: The Million Veteran Program
Source: Nutrients. 2021 Apr 19;13(4):1364. doi: 10.3390/nu13041364 (PMC8073795; doi:10.3390/nu13041364)
Supplement: Supplementary file 1 [file nutrients-13-01364-s001.zip]

Archive with 1 entries (1 files):
- nutrients-1159535-supplementary.pdf
